# Supplementary material for: Structural basis for the multi-activity factor Rad5 in replication stress tolerance
Source: Nat Commun. 2021 Jan 12;12:321. doi: 10.1038/s41467-020-20538-w (PMC7804152; doi:10.1038/s41467-020-20538-w)
Supplement: Supplementary file 4 — Source Data [file 41467_2020_20538_MOESM4_ESM.zip]

Archive with 21 entries (20 files):
- Source_data/
- Source_data/Fig3_source_data.tiff
- __MACOSX/Source_data/._Fig3_source_data.tiff
- Source_data/FigS9_source_data.tiff
- __MACOSX/Source_data/._FigS9_source_data.tiff
- Source_data/FigS7_source_data.tiff
- __MACOSX/Source_data/._FigS7_source_data.tiff
- Source_data/FigS8_source_data.tiff
- __MACOSX/Source_data/._FigS8_source_data.tiff
- Source_data/Source_data.xlsx
- __MACOSX/Source_data/._Source_data.xlsx
- Source_data/Fig5_source_data.tiff
- __MACOSX/Source_data/._Fig5_source_data.tiff
- Source_data/FigS11_source_data.tiff
- __MACOSX/Source_data/._FigS11_source_data.tiff
- Source_data/FigS5_source_data.tiff
- __MACOSX/Source_data/._FigS5_source_data.tiff
- Source_data/Fig4_source_data.tiff
- __MACOSX/Source_data/._Fig4_source_data.tiff
- Source_data/FigS10_source_data.tiff
- __MACOSX/Source_data/._FigS10_source_data.tiff
