# Supplementary material for: Structural basis for the multi-activity factor Rad5 in replication stress tolerance
Source: Nat Commun. 2021 Jan 12;12:321. doi: 10.1038/s41467-020-20538-w (PMC7804152; doi:10.1038/s41467-020-20538-w)
Supplement: Supplementary file 4 — Source Data [file 41467_2020_20538_MOESM4_ESM.zip › Source_data/Source_data.xlsx]

## Sheet: Fig. 2
Figure 2d FP experiments with dsDNA
[Rad5] (nM)	wt	std-wt	R610E	std-R610E	R1000E	std-R1000E	K1023E	std-K1023E
1000	0.908367	0.0269075	0.58554	0.0395051	0.566373	0.0485942	0.643974	0.0292439
500	0.847551	0.0420103	0.466875	0.0481336	0.418783	0.0235469	0.517892	0.0733821
250	0.860159	0.0357557	0.283685	0.0646967	0.294926	0.0262792	0.397743	0.0429282
125	0.777093	0.0298512	0.14722	0.0616102	0.201477	0.0635873	0.230128	0.056222
62.5	0.590937	0.0497396	0.215452	0.0636748	0.0828112	0.048185	0.165604	0.0388416
31.25	0.256448	0.0333747	0.0426457	0.0556911	0.0427616	0.0619407	0.121104	0.039786
15.625	0.133333	0.0406629	0.0641538	0.0298512	0.0116119	0.03622	0.0662214	0.0434868
7.8125	0.063617	0.0579135	-0.00556215	0.0360144	0.0383116	0.0478758	0.04768	0.0407541
3.90625	0.115533	0.0301811	-0.00630381	0.0427114	0.0568531	0.0594219	0.0283968	0.041966
1.95313	0.059167	0.0503701	-0.0975279	0.0632751	-0.0477208	0.0416849	-0.0509607	0.0341988
0.97656	0.0562004	0.0552449	0.0344874	0.0366277	-0.0343709	0.0491639	-0.0732105	0.0754444
raw data, floresecnece polarization
	WT										R610E										R1000E										K1023E
[Rad5] (nM)	1st read			2nd read			3rd read				1st read			2nd read			3rd read				1st read			2nd read			3rd read				1st read			2nd read			3rd read
1000	119	122	116	126	118	122	126	128	121		103	111	95	106	99	109	105	100	94		109	109	94	101	110	97	99	92	110		107	114	110	105	112	108	111	110	120
500	117	106	114	107	108	109	126	115	114		94	87	83	86	84	88	91	80	69		75	84	78	82	76	83	85	79	80		83	77	100	87	85	84	103	99	109
250	113	119	110	115	116	105	123	119	113		74	62	54	66	52	48	64	45	50		59	68	61	67	64	61	59	60	56		72	60	73	80	73	72	74	79	82
125	105	105	102	104	105	108	99	100	93		34	46	40	27	48	46	37	32	21		46	46	42	67	35	40	56	45	52		47	39	49	47	44	66	41	48	58
62.5	66	78	67	80	71	80	64	80	84		52	53	56	49	41	48	37	29	58		36	33	21	38	29	17	35	34	26		39	42	37	28	50	37	41	41	37
31.25	18	25	33	25	28	28	24	19	19		19	6	30	22	22	11	29	30	21		29	15	16	36	14	32	33	13	27		32	36	41	20	32	37	28	34	32
15.625	13	11	-5	4	13	0	6	3	8		22	25	27	26	30	25	15	28	21		16	10	15	20	24	25	15	25	23		20	27	20	12	28	28	23	25	35
7.8125	-17	5	-9	7	-12	2	2	-7	-12		7	15	14	16	21	5	20	11	16		29	25	22	34	12	15	18	25	29		30	19	22	26	15	23	14	29	15
3.90625	0	-1	3	4	2	12	-1	1	9		10	14	18	16	3	19	5	18	21		18	33	23	27	33	15	20	43	22		15	20	6	24	25	21	22	22	12
1.95313	-6	-4	-9	-16	-15	2	-7	5	3		-9	-17	9	-4	0	7	-3	5	13		14	5	5	12	10	14	15	-1	19		12	12	11	-1	6	9	1	1	9
0.97656	6	-10	-9	-2	-19	-7	-6	7	-11		11	21	26	24	11	24	19	20	23		13	18	12	7	22	6	8	2	23		9	15	-11	13	8	-18	4	11	-1
Figure 2e specific ATPase activity (1/s)
dsDNA(uM)	wt	std-wt	R610E	std-R610E	E628A	std-E628A	E953A	std-E953A	R1000E	std-R1000E	K1023E	std-K1023E	Q1050D	std-Q1050D
0	0.300107	0.103362	0.310825	0.0928216	0.0117899	0.00742573	0.182208	0.12995	0.246517	0.0371286	0.182208	0.0669346	0.22508	0.0643087
1	1.10397	0.112922	1.06109	1.74886e-16	0.0750268	0.0669346	2.61522	0.0669346	0.353698	0.0321543	0.407288	0.0185643	0.364416	0.0491166
2.5	3.39764	0.0742573	1.90782	0.0185643	0.160772	0.0321543	5.62701	0.0850724	0.760986	0.0491166	0.836013	0.055693	0.385852	0
5	5.17685	0.21085	2.56163	0.0669346	0.289389	0.055693	6.91318	0.128617	1.27546	0.0491166	1.16827	0.0669346	0.514469	0.0321543
10	5.70204	0.16184	3.86924	0.08092	0.257235	0.055693	7.70632	0.0982331	1.80064	0.0850724	1.38264	0.0321543	0.525188	0.0491166
20	6.52733	0.192926	4.33012	0.103362	0.300107	0.0185643	8.72454	0.0982331	2.67953	0.0371286	1.75777	0.0491166	0.56806	0.0185643
40	5.92712	0.273469	4.05145	0.251133	0.310825	0.0185643	8.48875	0.306733	2.73312	0.0643087	1.93998	0.0185643	0.578778	0
raw data, reaction speed in mAU/S, the light pathlength is 1 cm
	WT				R610E				E628A				E953A				R1000E				K1023E				Q1050D
DNA(uM)	exp1	exp 2	exp3		exp1	exp 2	exp3		exp1	exp 2	exp3		exp1	exp 2	exp3		exp1	exp 2	exp3		exp1	exp 2	exp3		exp1	exp 2	exp3
0	0.65	0.4	0.35		0.4	0.4	0.65		0.025	0.025	0.005		0.4	0.4	0.05		0.35	0.35	0.45		0.25	0.2	0.4		0.25	0.35	0.45
1	1.55	1.7	1.9		1.65	1.65	1.65		0.15	0.2	0		4.1	4.15	3.95		0.5	0.55	0.6		0.65	0.6	0.65		0.55	0.5	0.65
2.5	5.35	5.15	5.35		2.95	3	2.95		0.2	0.25	0.3		8.65	8.9	8.7		1.1	1.25	1.2		1.2	1.35	1.35		0.6	0.6	0.6
5	7.75	8	8.4		3.95	3.9	4.1		0.4	0.4	0.55		10.75	10.55	10.95		1.9	2	2.05		1.7	1.85	1.9		0.75	0.8	0.85
10	9.1	8.9	8.6		5.9	6.15	6		0.35	0.35	0.5		11.85	11.95	12.15		2.85	2.9	2.65		2.1	2.2	2.15		0.75	0.8	0.9
20	9.85	10.45	10.15		6.55	6.8	6.85		0.45	0.5	0.45		13.6	13.7	13.4		4.1	4.2	4.2		2.65	2.8	2.75		0.85	0.9	0.9
40	9.05	8.9	9.7		6.1	6.05	6.75		0.45	0.5	0.5		12.9	12.95	13.75		4.15	4.25	4.35		3	3	3.05		0.9	0.9	0.9

## Sheet: Fig. 4
Figure 4a FP experiments with ssDNA
[Rad5] (nM)	wt	wt-std	3RE	std-3RE	DHIRAN	std-DHIRAN
1000	0.938026	0.0287892	0.246743	0.0740032	0.85658	0.0474733
500	0.913414	0.0389827	0.198152	0.0161752	0.789338	0.0274815
250	0.8806	0.0364158	0.190579	0.0512031	0.741837	0.0634321
125	0.776475	0.0573445	0.112328	0.0422902	0.549981	0.033364
62.5	0.609246	0.0546975	0.102862	0.0397001	0.324195	0.0353091
31.25	0.345464	0.0350619	0.0851925	0.0786975	0.113215	0.0910096
15.625	0.269106	0.0457994	0.0580571	0.0352149	0.0743505	0.0406839
7.8125	0.204739	0.0402047	0.0460671	0.0678246	0.0404209	0.0667088
3.90625	0.107556	0.0403604	0.109804	0.0972174	0.0629378	0.0214793
1.95313	0.0627513	0.0503561	0.0706782	0.0736756	0.0435054	0.0194456
0.97656	-0.0344313	0.0244285	0	0.0574304	0.0447392	0.0573941
raw data, floresecnece polarization
	WT										3RE										DHIRAN
[Rad5] (nM)	1st read			2nd read			3rd read				1st read			2nd read			3rd read				1st read			2nd read			3rd read
1000	191	185	181	177	181	190	190	183	180		30	38	35	32	57	33	41	69	38		145	142	134	155	139	148	160	147	136
500	185	169	179	180	168	186	185	184	183		33	36	32	31	35	32	34	27	36		129	130	129	133	134	132	137	144	129
250	171	167	177	171	170	170	188	179	174		29	38	36	13	37	40	21	36	34		123	118	131	137	115	115	147	116	118
125	143	165	147	155	175	152	157	161	147		6	22	16	21	11	25	21	10	28		97	88	97	87	85	92	82	84	97
62.5	134	132	120	135	117	119	140	128	112		16	17	9	23	9	19	29	8	15		44	51	55	45	43	55	48	42	60
31.25	91	82	76	82	69	85	79	78	77		12	-5	31	6	1	31	12	1	28		6	2	22	-4	0	38	7	-5	35
15.625	70	71	69	77	57	74	65	63	52		7	16	17	11	8	6	7	-4	6		9	3	7	0	-13	7	8	12	5
7.8125	48	63	65	49	52	64	49	50	56		-2	-16	22	6	9	20	10	-4	10		-3	-14	18	2	-7	12	-18	-11	4
3.90625	34	41	45	37	37	40	32	26	50		7	7	38	2	20	32	7	-2	45		5	-3		-2	5		6	2
1.95313	26	21	40	33	27	44	18	25	37		17	0	28	14	-1	23	-3	-6	22		-6	1		-3	1		3	-4
0.97656	18	14	11	17	5	16	13	15	8		-4	-7	10	-14	-5	8	-12	-8	14		-4	-2	8	-6	2	7	2	-25	8
Figure 4b FP experiments with ssDNA
[Rad5] (nM)	5'FAM	std-5'FAM	3'FAM	std-3'FAM	5'FAM-dT25	std-5'FAM-dT25
1000	0.938026	0.0287892	0.886062	0.0148465	0.968256	0.063946
500	0.913414	0.0389827	0.863394	0.0470925	0.89275	0.0708017
250	0.8806	0.0364158	0.824797	0.0460314	0.857217	0.110155
125	0.776475	0.0573445	0.667958	0.0228638	0.889419	0.0614912
62.5	0.609246	0.0546975	0.404519	0.0300745	0.840562	0.0538165
31.25	0.345464	0.0350619	0.244617	0.0407988	0.736185	0.0753018
15.625	0.269106	0.0457994	0.165585	0.0186713	0.384193	0.0928102
7.8125	0.204739	0.0402047	0.10432	0.0303401	0.111039	0.0670382
3.90625	0.107556	0.0403604	0.0651103	0.0252844	0.00444154	0.0609929
1.95313	0.0627513	0.0503561	0.0320272	0.0509182	0.00555193	0.0484737
0.97656	-0.0344313	0.0244285	0.00813383	0.0141773	-1.11039e-09	0.0836777
raw data, floresecnece polarization
	5'FAM										3'FAM										5'FAM-dT25
[Rad5] (nM)	1st read			2nd read			3rd read				1st read			2nd read			3rd read				1st read			2nd read			3rd read
1000	191	185	181	177	181	190	190	183	180		141	140	148	146	146	146	146	143	143		103	99	102	107	96	97	112	90	101
500	185	169	179	180	168	186	185	184	183		147	137	149	138	126	147	144	128	146		100	92	94	93	88	99	81	104	88
250	171	167	177	171	170	170	188	179	174		132	141	145	128	120	136	132	124	141		73	83	76	102	99	93	84	95	102
125	143	165	147	155	175	152	157	161	147		103	107	110	104	112	103	100	104	100		90	92	96	92	103	82	100	91	90
62.5	134	132	120	135	117	119	140	128	112		61	53	61	66	59	51	55	58	49		86	97	85	88	90	81	88	95	82
31.25	91	82	76	82	69	85	79	78	77		34	33	35	23	27	37	17	18	28		79	91	74	69	82	68	84	79	72
15.625	70	71	69	77	57	74	65	63	52		11	16		16	10		18	11			25	30	40	48	43	46	50	46	53
7.8125	48	63	65	49	52	64	49	50	56		0	5	2	-4	13	5	-3	-2	7		21	10	25	12	12	11	25	11	8
3.90625	34	41	45	37	37	40	32	26	50		3	-11	2	-4	-7	-5	-9	-5	-5		7	1	9	-1	9	9	3	-8	10
1.95313	26	21	40	33	27	44	18	25	37		-22	-13	7	-13	-18	-7	-20	-4	-5		1	10	1	11	3	3	-3	4	10
0.97656	18	14	11	17	5	16	13	15	8		-14	-13	-17	-15	-19	-10	-16	-16	-14		-9	0	22	7	5	5	2	-2	5
Figure 4e, fork regression activity
	RF1					RF2					RF3
	WT		3RE			WT		3RE			WT		3RE
[Protein]	activity	std-activity	activity	std-activity		activity	std-activity	activity	std-activity		activity	std-activity	activity	std-activity
10 nM	20.4977	14.3023	0.88197	1.14696		49.9942	1.24853	4.57176	2.6297		45.1316	10.6155	5.75396	0.578999
40 nM	60.6562	4.26182	4.24724	2.67001		68.6713	3.47486	12.2124	3.00878		67.9786	4.5917	11.6551	4.74176
raw data, activity
	RF1							RF2							RF3
[Protein]	WT			3RE				WT			3RE				WT			3RE
	exp 1	exp 2	exp 3	exp 1	exp 2	exp 3		exp 1	exp 2	exp 3	exp 1	exp 2	exp 3		exp 1	exp 2	exp 3	exp 1	exp 2	exp 3
10 nM	32.2888	24.6163	4.58807	0.341568	0.105042	2.1993		50.73	50.7	48.5526	4.92	7.01	1.78529		51.39	51.13	32.8748	5.58	6.4	5.28189
40 nM	62.9262	63.3026	55.7399	4.83804	6.57237	1.33131		67.86	72.48	65.6738	11.84	15.39	9.40711		68.93	72.02	62.9857	12.77	15.74	6.45518

## Sheet: Supplementary Fig. 6
Supplementary Figure 6b, deuterization level of peptides
		Free KlRad5					KlRad5 with dsDNA
Strat_Res#	End_Res#	60S	std-60S	300S	std300S		60S	std-60S	300S	std-300S
188	226	89.836	1.75756	93.1877	1.69198		94.796	2.522	98.169	1.77307
548	554	67.8007	2.25616	71.5167	1.92146		59.477	7.62151	63.881	7.46164
684	700	60.9197	1.3148	72.0837	1.12584		55.1987	2.35455	62.003	2.37558
739	753	60.3117	6.6185	65.9687	8.14378		54.1973	2.5835	63.857	2.27913
771	778	73.7587	2.16328	80.9097	3.50515		81.7737	2.24939	86.6347	1.43179
1039	1049	95.5423	0.835797	96.4343	3.65216		87.26	1.7915	89.353	4.05226
1081	1092	81.1483	1.69385	90.237	1.7		69.551	2.22618	80.436	2.44179
1093	1108	87.749	0.6098	93.0357	2.14267		95.647	1.49664	100.013	1.8096
raw data, deuterization level
		Free KlRad5							KlRad5 with dsDNA
		60S			300S				60S			300S
Strat_Res#	End_Res#	exp 1	exp 2	exp 3	exp 1	exp 2	exp 3		exp 1	exp 2	exp 3	exp 1	exp 2	exp 3
188	226	91.485	90.036	87.987	91.362	93.498	94.703		92.176	97.207	95.005	96.156	99.499	98.852
548	554	65.798	70.245	67.359	69.935	70.96	73.655		67.169	59.334	51.928	70.438	65.443	55.762
684	700	61.619	59.403	61.737	72.371	70.842	73.038		52.504	56.233	56.859	59.324	62.832	63.853
739	753	53.69	66.927	60.318	56.865	68.48	72.561		51.307	55.003	56.282	62.133	62.997	66.441
771	778	71.315	75.429	74.532	77.86	80.13	84.739		79.185	82.884	83.252	84.993	87.286	87.625
1039	1049	94.79	96.442	95.395	92.22	98.675	98.408		85.563	87.084	89.133	85.68	88.679	93.7
1081	1092	81.359	82.727	79.359	88.392	91.74	90.579		68.763	72.064	67.826	77.619	81.948	81.741
1093	1108	88.089	88.113	87.045	90.778	95.041	93.288		94.541	97.35	95.05	98.425	101.983	99.63

## Sheet: Supplementary Fig. 7
Supplementary Figure 7a ubiquitin ligase activity towards ubi-PCNA
	activity	std-activity
no rad5	0	0
FL	0.646351	0.0324772
KlRad5	0.633435	0.0230403
KlRad5-R906E	0.0879853	0.0286064
ΔHiran	0.102272	0.0475483
KlRad5-3RE	0.262531	0.0756525
raw data, activity
	exp 1	exp 2	exp 3
no rad5	0	0	0
FL	0.610491	0.673783	0.65478
KlRad5	0.620337	0.660038	0.619929
KlRad5-R906E	0.118236	0.0843493	0.0613707
ΔHiran	0.157074	0.0719765	0.0777654
KlRad5-3RE	0.349407	0.211175	0.227011
Supplementary Figure 7b ubiquitin ligase activity
	activity	std-activity
no rad5	0.0690373	0.0412617
FL	0.951762	0.126403
KlRad5	1	0.125962
KlRad5-R906E	0.48142	0.0135618
ΔHiran	1.06987	0.069406
KlRad5-3RE	1.00391	0.073843
raw data, activity
	exp 1	exp 2	exp 3
no rad5	0.0963794	0.0891573	0.0215752
FL	1.09732	0.888307	0.869656
KlRad5	1.14541	0.929983	0.924602
KlRad5-R906E	0.474599	0.497038	0.472622
ΔHiran	1.0892	0.992849	1.12756
KlRad5-3RE	1.07192	1.01444	0.925367

## Sheet: Supplementary Fig. 8
Supplementary Figure 8c FP experiments with KlHIRAN
[KlHIRAN] (nM)	dsDNA	std-dsDNA	ssDNA	std-ssDNA	5'overhang dsDNA	std-5'overhang dsDNA	3'overhang dsDNA	std-3'overhang dsDNA
4000	0.518748	0.0186879	0.894317	0.076889	0.896617	0.0487405	0.833865	0.0392205
2000	0.382469	0.0302155	0.79421	0.0451575	0.86344	0.0741144	0.714007	0.0533047
1000	0.206713	0.0512183	0.630806	0.0644074	0.800095	0.0843928	0.583493	0.0449239
500	0.112113	0.0446259	0.375306	0.103567	0.734538	0.0819893	0.444544	0.0763203
250	0.0929141	0.0369539	0.425857	0.0827352	0.548067	0.0522392	0.291445	0.0777236
125	-0.0166618	0.036331	0.254787	0.0841442	0.2367	0.049517	0.0496903	0.039253
62.5	-0.00394086	0.0341731	0.032241	0.0717103	0.11523	0.051111	-0.0407332	0.0217412
31.25	-0.00957428	0.0270161	-0.00982966	0.0648031	0.023058	0.0336337	0.0321154	0.0733433
15.625	0.030664	0.0246229	0.0440618	0.0819063	0.0517505	0.0375291	0.0482239	0.0482043
7.8125	0.01974	0.0279452	0.0336737	0.0644255	0.0273558	0.0565029	0.0334118	0.0637666
3.90625	0.0265345	0.0332996	0.0323488	0.0735359	0.0498746	0.0540718	0.006205	0.065938
1.95313	0.00876823	0.0323826	-0.0143442	0.0390488	0.0617891	0.050694	0.0667426	0.0470212
0.97656	-0.0168195	0.0277412	-0.00733089	0.0806589	0.0154938	0.053403	0.00762411	0.0442002
0.48828	0.00819195	0.0265338	0.0120001	0.0428369	0.024381	0.0381276	0.0129436	0.0445335
raw data, floresecnece polarization
	Blunt end dsDNA										ssDNA										5'overhang dsDNA										3'overhang dsDNA
[KlHIRAN] (nM)	1st read			2nd read			3rd read				1st read			2nd read			3rd read				1st read			2nd read			3rd read				1st read			2nd read			3rd read
4000	256.9	266.25	266.25	256.08	267.3	278.19	259.53	248.26	259.53		300.1	282.19	300.87	332.24	284.81	318.49	283.84	257.85	309.89		296.34	297.75	310.79	336.16	301.45	303.62	337.35	300.05	313.07		233.46	237.73	234.96	215.61	228.11	226.46	222.08	213.51	209.7
2000				194.38	199	216.65	218.52	208.68	181.19					287.16	252.81	253.75	275.38	271.69	275.38		322.18	322.18	322.18	266.77	301.45	266.77	297.06	324.44	282.52		179.81	190.88	187.93	214.31	208.63	208.63	180.77	184.02	206.33
1000	126.14	99.983	99.983	118.32	158.65	107.76	151.05	123.97	157.4		217.22			243.7	201.51	222.36	254.24	206.68	227.48		306.91	322.18	290.93	263.62	250.09	250.09	309.19	259.02	279.72		150.07	164.62	154.7	162.9	189.74	167.65	166.71	166.71	154.76
500	65.801	63.18	63.18	115.8	94.203	80.225	85.918	90.666	115.92		116.27	148.36	215.48	146.58	163.36		139.02	155.74			307.88	266.21	256.66	260.72	215.15	236.04	282.52	253.85	272.85		103.19	99.289	129.2	146.11	146.11	146.11	137.44	118.15	150.49
250	65.801	68.948	54.079	89.757	76.152	107.76	76.273	65.625	95.738			163.84	148.36	132.65	194.6	184			189.21		197.33	210.31	218.91	175.7	190.56	212.88	199.75	200.98	233.84		73.999	81.609	75.45	115.8	129.91	74.423	99.5	90.177	102.72
125	15.241	27.582	27.582	15.247	15.247	65.809	27.232	46.077	33.438		125.46	85.335	103.27	136.28		162.44	131.85	131.85	100.02		118.14	112.68	136.7	97.987	119.37	87.048	120.62	92.164	101.25		28.64	31.007	40.3288	16.775	44.219	40.8828	30.0813	35.88	50.7288
62.5	35.098	25.547	11.852	44.639	32.782	65.809	27.232	49.804	30.226		41.339	36.862	46.554	50.112	74.411	102.23	57.792	65.761	76.576		61.639	91.074	81.944	56.895	71.329	47.36	64.151	81.012	97.276		17.189	4.7158	18.719	11.323	15.668	22.189	6.8954	12.828	12.633
31.25	16.763	27.285	16.763	39.088	49.515	41.779	39.347	24.436	46.077		18.006	35.178	41.339	50.112	63.474	52.415	60.258	84.109	43.353		52.066	38.38	64.493	40.211	28.176	50.462	37.666	37.666	50.666		13.503	6.0114	10.283	38.569	27.711	35.577	49.037	36.894	62.788
15.625	36.925	53.287	39.617	47.684	54.408	54.408	42.599	75	53.809		34.637	71.889	55.007	50.112	106.9	74.411	38.803	90.334	58.595		38.38	64.493	33.681	54.742	60.655	47.36	72.056	52.562	54.581		20.025	27.285	21.775	32.782	47.684	30.166	40.622	58.125	36.894
7.8125	42.058	42.058	27.582	62.134	62.134	41.779	42.599	61.418	33.438		36.862	36.862	48.488	63.474	71.212	60.39	79.772	92.337	65.761		38.38	31.003	32.302	22.456	42.845	60.655	40.898	78.334	64.705		15.241	25.547	31.007	47.684	15.247	62.134	42.599	27.232	16.498
3.90625	35.098	25.547	48.773	41.779	44.639	44.639	67.843	61.418	71.921		35.178	55.007	33.587	62.837	42.254	74.411	92.337	84.109	72.182		50.047	64.493	66.939	49.043	60.655	33.684	21.286	78.334	48.882		12.393	0.06896	11.058	25.403	23.229	19.241	42.599	53.809	36.3
1.95313	29.103	31.007	33.003	49.515	65.337	55.446	33.438	53.809	21.819		30.658	48.488	42.987	52.415	54.883	34.266	62.908	47.636	62.908		85.652	40.166	44.143	50.827	64.865	52.723	46.66	78.334	42.683		33.777	20.764	28.64	55.446	36.551	59.106	42.599	39.347	39.347
0.97656	18.356	20.025	29.103	36.551	52.394	46.794	17.054	21.819	30.745		36.862	30.658	32.083	77.851	16.732	68.231	79.772	43.353	68.843		58.989	54.22	57.981	19.608	20.5	29.163	40.898	33.522	64.151		10.036	16.541	25.547	46.794	21.179	23.94	24.436	39.347	19.363
0.48828	25.547	47.666	27.285	46.794	44.219	34.156	47.115	64.013	33.438		46.554	30.658	53.078	57.534	52.415	62.837	72.182	68.843	57.792		46.365	27.522	52.066	45.772	34.983	29.163	64.151	46.66	56.734		16.541	15.241	22.683	17.406	44.219	35.166	36.3	36.3	14.88
Supplementary Figure 8d FP experiments with dsDNA
[Rad5] (nM)	wt	std-wt	3RE	std-3RE	DHIRAN	std-DHIRAN
1000	0.908367	0.0269075	0.048738	0.0274462	0.720257	0.0505759
500	0.847551	0.0420103	0.117493	0.0260574	0.515838	0.0399103
250	0.860159	0.0357557	0.221932	0.0622949	0.387531	0.0433585
125	0.777093	0.0298512	0.169713	0.0290452	0.225849	0.0508469
62.5	0.590937	0.0497396	0.129243	0.0703073	0.148716	0.0379063
31.25	0.256448	0.0333747	0.112272	0.0655347	0.11015	0.0476426
15.625	0.133333	0.0406629	0.00074599	0.0726192	0.0699522	0.0477619
7.8125	0.063617	0.0579135	0.0348129	0.061149	0.0808546	0.0643592
3.90625	0.115533	0.0301811	-0.00870322	0.0721921	0.00409292	0.034523
1.95313	0.059167	0.0503701	2.61097e-11	0.0465053	-0.00109869	0.0200557
0.97656	0.0562004	0.0552449			-0.0856478	0.0571715
raw data, floresecnece polarization
	wt										3RE										DHIRAN
[Rad5] (nM)	1st read			2nd read			3rd read				1st read			2nd read			3rd read				1st read			2nd read			3rd read
1000	119	122	116	126	118	122	126	128	121		37	33	32	33	25	33	34	36	30		116	105	101	120	98	103		107	103
500	117	106	114	107	108	109	126	115	114		44	71	42	45	65	36	42	66	39		68	74	86	74	78	67	79	80	78
250	113	119	110	115	116	105	123	119	113		58	50	50	71	53	52	62	44	52		69	56	48	62	48	55	58	58	57
125	105	105	102	104	105	108	99	100	93		49	43	44	47	52	44	51	53	49		21	41	29	29	43	31	29	42	28
62.5	66	78	67	80	71	80	64	80	84		68	45	46	64	44	26	58	53	43		25	18	12	25	23	22	30	20	14
31.25	18	25	33	25	28	28	24	19	19		29	40	43	28	37	50	40	49	50		19	10	27	5	9	18	17	10	22
15.625	13	11	-5	4	13	0	6	3	8		38	14	22	34	24	18	35	9	11			11	1		5	9			20
7.8125	-17	5	-9	7	-12	2	2	-7	-12		33	25	39	31	16	40	29	26	38			19	11		9	19		14	-7
3.90625	0	-1	3	4	2	12	-1	1	9		17	17	32	21	21	42	26	16	35		8	-6	-1	4	-8	-1	4	-4	-2
1.95313	-6	-4	-9	-16	-15	2	-7	5	3		28	19	30	30	22	32	19	22	35		1	-7	2	0	-4	-3	-2	-2	2
0.97656	6	-10	-9	-2	-19	-7	-6	7	-11												-20	-27	-8	-8	-24	-16	-5	-16	-3
Supplementary Figure 8e specific ATPase activity (1/s)
dsDNA(uM)	wt	std-wt	3RE	std-3RE	DHIRAN	std-DHIRAN
0	0.300107	0.103362	0.139335	0.0185643	0.117899	0.0371286
1	1.10397	0.112922	0.493033	0.0491166	0.39657	0.0371286
2.5	3.39764	0.0742573	1.33976	0.08092	0.56806	0.0928216
5	5.17685	0.21085	2.26152	0.08092	1.72562	0.08092
10	5.70204	0.16184	2.78671	0.0371286	1.91854	0.0982331
20	6.52733	0.192926	3.17256	0.0669346	2.12219	0.0850724
40	5.92712	0.273469	3.29046	0.0371286	2.51876	0.0982331
raw data, reaction speed in mAU/S, the light pathlength is 1 cm
	WT				3RE				DHIRAN
dsDNA(uM)	exp 1	exp 2	exp 3		exp 1	exp 2	exp 3		exp 1	exp 2	exp 3
0	0.65	0.4	0.35		0.2	0.2	0.25		0.15	0.15	0.25
1	1.55	1.7	1.9		0.7	0.85	0.75		0.65	0.55	0.65
2.5	5.35	5.15	5.35		1.95	2.1	2.2		0.8	0.8	1.05
5	7.75	8	8.4		3.65	3.5	3.4		2.55	2.8	2.7
10	9.1	8.9	8.6		4.3	4.3	4.4		2.85	2.95	3.15
20	9.85	10.45	10.15		4.85	5.05	4.9		3.2	3.25	3.45
40	9.05	8.9	9.7		5.15	5.15	5.05		3.75	4.05	3.95

## Sheet: Supplementary Fig. 9
Supplementary Figure 9b ubiquitin ligase activity towards ubiquitin-PCNA
	activity	std-activity
no rad5	0	0
KlRad5	0.669095	0.0263932
KlRad5+dsDNA	0.262334	0.0610808
KlRad5+ssDNA	0.367875	0.031877
KlRad5+ssDNA+SSB	0.664265	0.0179197
KlRad5+SSB	0.669857	0.0301076
raw data, activity
	exp 1	exp 2	exp 3
no rad5	0	0	0
KlRad5	0.696663	0.64406	0.666563
KlRad5+dsDNA	0.326345	0.204681	0.255975
KlRad5+ssDNA	0.404485	0.35287	0.346269
KlRad5+ssDNA+SSB	0.671868	0.677129	0.643797
KlRad5+SSB	0.701817	0.665725	0.642028
Supplementary Figure 9d ubiquitin ligase activity
	activity	std-activity
No Rad5, no ATP	0.0582171	0.0478037
ATP only	0.104758	0.0649521
KlRad5 only	0.0451039	0.0370736
KlRad5+ATP	1	0.0742748
KlRad5+ATP+dsDNA	1.80304	0.0957864
KlRad5+ATP+ssDNA	2.18176	0.0853471
raw data, activity
	exp 1	exp 2	exp 3
No Rad5, no ATP	0.014515	0.0508657	0.109271
ATP only	0.0513006	0.177045	0.0859293
KlRad5 only	0.0163699	0.0319897	0.0869522
KlRad5+ATP	1.06489	1.01613	0.918986
KlRad5+ATP+dsDNA	1.78847	1.71537	1.90527
KlRad5+ATP+ssDNA	2.25773	2.08941	2.19815
Supplementary Figure 9e modulation of ubiquitin ligase activity by DNA
	activity	std-activity
DHIRAN+ssDNA	0.0473052	0.00893134
DHIRAN+dsDNA	0.0414399	0.0097427
DHIRAN	0.24596	0.0241509
3RE+ssDNA	0.0446247	0.00415908
3RE+dsDNA	0.047969	0.00660186
3RE	0.233109	0.0271485
WT+ssDNA	0.149097	0.0137585
WT+dsDNA	0.156644	0.0153229
WT	0.767732	0.0638831
raw data, activity
	exp 1	exp 2	exp 3
DHIRAN+ssDNA	0.0384318	0.0471905	0.0562934
DHIRAN+dsDNA	0.0332223	0.0388949	0.0522026
DHIRAN	0.218521	0.255367	0.263992
3RE+ssDNA	0.0422127	0.0422342	0.0494272
3RE+dsDNA	0.0429882	0.0454616	0.0554572
3RE	0.205155	0.234799	0.259373
WT+ssDNA	0.133496	0.1543	0.159496
WT+dsDNA	0.139007	0.166692	0.164231
WT	0.698963	0.779006	0.825228

## Sheet: Supplementary Fig. 10
Supplementary Figure 10b, fork regression activity
	WT		3RE		Q1051D
[Protein]	activity	std-activity	activity	std-activity	activity	std-activity
50 nM	17.4228	1.06242	2.48246	0.887277	1.37781	0.724977
200 nM	40.1826	1.88149	5.97651	1.39964	0.557022	1.07529
raw data, activity
[Protein]	WT			3RE			Q1051D
	exp 1	exp 2	exp 3	exp 1	exp 2	exp 3	exp 1	exp 2	exp 3
50 nM	17.7853	18.2566	16.2266	2.0858	1.86271	3.49887	2.1548	1.25913	0.71949
200 nM	39.7397	42.246	38.562	7.38664	5.95527	4.5876	1.35374	-0.666068	0.983396

## Sheet: Supplementary Fig. 11
Supplementary Figure 11d specific ATPase activity (1/s)
[dsDNA] (uM)	wt	std-wt	I322A	std-I322A	M323A	std-M323A	L325A	std-L325A	F326A	std-F326A	Db1-3	std-Db1-3
0	-0.139335	0.0185643	-0.0643087	1.09304e-17	-0.160772	0	-0.106109	0.0687381	0.107181	0.0185643	0.0535906	0.0185643
1	0.192926	0	0.00632369	0.0140905	0.0160772	0.0200804	0.0535906	0.0185643	0.192926	0	0.128617	2.18608e-17
2.5	0.750268	0.0982331	0.0257235	0.0055693	0.117899	0.0371286	0.0535906	0.0371286	0.160772	0.0321543	0.321543	0
5	1.14684	0.0982331	0.117899	0.0185643	0.332262	0.0185643	0.150054	0.0185643	0.22508	4.37215e-17	0.385852	0.0321543
10	2.04716	0.2599	0.214362	0.0371286	0.535906	0.0185643	0.17149	0.0185643	0.235798	0.0185643	0.428725	0.0185643
20	2.76527	0.231868	0.278671	0.0185643	0.73955	0.0321543	0.450161	8.74431e-17	0.257235	4.37215e-17	0.525188	0.0185643
40	2.90461	0.177092	0.310825	0.0185643	0.79314	0.0185643	0.503751	0.0185643	0.214362	0.0491166	0.514469	0.0321543
raw data, reaction speed in mAU/S, the light pathlength is 1 cm
	WT				I322A				M323A				L325A				F326A				Db1-3
[dsDNA] (uM)	exp 1	exp 2	exp 3		exp 1	exp 2	exp 3		exp 1	exp 2	exp 3		exp 1	exp 2	exp 3		exp 1	exp 2	exp 3		exp 1	exp 2	exp 3
0	-0.2	-0.25	-0.2		-0.1	-0.1	-0.1		-0.25	-0.25	-0.25		-0.25	-0.2	-0.045		0.15	0.15	0.2		0.05	0.1	0.1
1	0.3	0.3	0.3		-0.0005	0.035	-0.005		-0.01	0.035	0.05		0.05	0.1	0.1		0.3	0.3	0.3		0.2	0.2	0.2
2.5	1	1.2	1.3		0.03	0.045	0.045		0.15	0.15	0.25		0.05	0.05	0.15		0.25	0.3	0.2		0.5	0.5	0.5
5	1.65	1.75	1.95		0.15	0.2	0.2		0.55	0.5	0.5		0.2	0.25	0.25		0.35	0.35	0.35		0.55	0.6	0.65
10	2.75	3.25	3.55		0.3	0.3	0.4		0.8	0.85	0.85		0.25	0.25	0.3		0.35	0.35	0.4		0.65	0.65	0.7
20	4	4.2	4.7		0.4	0.45	0.45		1.1	1.15	1.2		0.7	0.7	0.7		0.4	0.4	0.4		0.8	0.8	0.85
40	4.25	4.8	4.5		0.45	0.5	0.5		1.25	1.2	1.25		0.8	0.75	0.8		0.25	0.35	0.4		0.75	0.8	0.85
Supplementary Figure 11e FP experiments against dsDNA
[Rad5] (nM)	WT	std-WT	I322A	std-I322A	M323A	std-M323A	L325A	std-L325A	F326A	std-F326A	Db1-3	std-Db1-3
1000	0.942294	0.0426509	0.725577	0.0425391	0.754067	0.0428236	0.699457	0.0372253	0.703901	0.0396814	0.700203	0.0536917
500	0.838191	0.0427086	0.64056	0.0344972	0.677417	0.0460159	0.600059	0.0488415	0.625244	0.0656869	0.637867	0.0596191
250	0.800123	0.0534826	0.481507	0.0384773	0.539169	0.0277489	0.406861	0.0338406	0.381076	0.0648638	0.375176	0.0521101
125	0.699253	0.0583098	0.186578	0.0672487	0.248965	0.0387156	0.165802	0.0577193	0.202296	0.0308126	0.220151	0.0448949
62.5	0.548655	0.0571303	0.166124	0.0351798	0.17124	0.045992	0.184171	0.0476572	0.16925	0.0433873	0.174586	0.0563965
31.25	0.212162	0.0365947	0.100981	0.0590217	0.0896825	0.0454456	0.0709806	0.0751983	0.0849154	0.0520859	0.0512469	0.0610813
15.625	0.138427	0.0361763	0.0420249	0.053502	0.0595632	0.0240489	0.0322943	0.0315377	0.0527516	0.0528386	0.0461794	0.0392624
7.8125	0.144106	0.0724288	0.0425749	0.0276758	0.0248372	0.0305976	0.0254356	0.0269256	0.0540864	0.0362788	0.0338254	0.0342221
3.90625	0.0858031	0.0521839	0.0338977	0.037652	0.044931	0.0350949	0.0355417	0.0333244	-0.0139558	0.0599329	0.0211625	0.0347731
1.95313	0.0504257	0.05518	0.0182353	0.0137143	0.0096407	0.0236922	-0.00589884	0.0414031	0.0201203	0.0509608	0.0165614	0.0406382
0.97656	-0.00870106	0.0231892	-0.0349597	0.0183066	0.000933094	0.0272155	-0.0101794	0.0459518	-0.0341744	0.0460885	-0.00943315	0.021536
raw data, floresecnece polarization
	WT										I322A										M323A										L325A										F326A
[Rad5] (nM)	1st read			2nd read			3rd read				1st read			2nd read			3rd read				1st read			2nd read			3rd read				1st read			2nd read			3rd read				1st read			2nd read			3rd read
1000	283.71	265.58	283.32	305.36	273.52	273.01	272.91	283.52	294.83		256.29	240.6	256.29	272.16	252.17	273.59	258.31	284.78	246.57		288.38	259.77	259.77	287.33	256.1	276.75	266.86	256.99	245.7		236.12	239.06	250.12	239.31	229.2	216.18	237.71	237.71	213.37		246.94	230.08	246.94	255.51	224.58	230.74	257.3	250.16	257.3
500	238.25	254.41	255.97	243.65	239.74	251.35	252.22	271.83	272.4		234.44	243.79	221.8	239.65	246.95	222.72	232.91	214.72	244.33		228.77	228.77	231.24	243.03	265.85	265.85	222.06	244.06	244.06		181.61	200.98	194.15	190.55	207.05	193.9	226.77	213.37	223.99		211.43	215.11	195.56	216.08	200.09	208.61	237.95	257.3	244.1
250	241.92	233.51	222.61	272.44	227.78	241.79	259.76	247.29	239.13		160.23	181.24	195.22	183.12	185.04	185.04	170.61	188.79	204.05		199.09	199.09	176.11	201.69	201.69	209.94	188.34	196.9	196.9		142.98	128.92	141.35	158.17	151.7	137.91	153.33	161.46	138.73		157.23	145.93	138.62	116.37	146.73	133.3	192.87	150.49	142.5
125	210.99	190.12	218.08	198.33	227.78	206.6	214.8	247.29	224.25		109.01	93.3	104.04	93.775	115.76	115.76	62.124	62.124	66.785		98.046	98.534	120.52	111.33	119.97	107.88	87.964	94.362	83.214		103.74	78.592	72.373	84.083	82.812	73.448	44.419	80.559	48.427		102.11	106.55	88.537	79.576	89.663	90.346	89.663	85.018	107.72
62.5	161.88	151.03	156.67	198.33	167.99	194.13	175.25	187.46	175.25		77.025	91.01	96.487	92.12	104.66	77.85	68.756	75.077	82.085		58.275	68.317	61.723	110.02	74.596	86.984	83.214	68.374	83.214		66.794	89.385	57.51	82.812	81.153	70.614	108.88	72.731	87.807		74.545	71.522	71.85	75.066	77.28	75.066	100.17	97.923	106.14
31.25	94.745	94.745	82.496	75.197	93.932	79.548	83.549	68.252	68.252		46.831	64.429	42.655	88.931	72.644	52.313	89.901	82.085	41.807		32.033	48.546	49.415	54.678	71.517	47.954	39.88	78.222	34.174		34.779	30.723	32.023	22.737	65.319	47.193	20.417	80.559	80.559		36.913	44.897	61.39	63.265	60.565	36.3	57.206	73.013	87.295
15.625	36.481	60.026	66.71	68.905	73.418	61.407	65.416	65.416	61.657		42.655	35.472	25.914	57.323	35.95	62.916	80.263	28.448	46.605		32.975	24.435	39.555	46.915	42.345	44.576	51.093	48.061	38.46		29.473	18.565	39.562	38.971	21.697	41.287	30.909	41.729	48.427		37.305	50.671	40.166	47.27	36.3	25.074	55.192	57.724	83.913
7.8125	35.857	51.379	54.098	78.275	61.407	61.407	81.962	45.233	103.78		42.655	42.655	42.655	42.434	31.729	52.313	61.488	43.355	57.811		41.367	20.518	25.999	29.241	22.892	40.217	14.706	26.196	45.815		29.627	33.031	23.864	27.219	30.775	50.443	22.814	35.791	38.673		47.388	45.837	54.22	35.29	28.845	45.352	55.901	58.098	66.304
3.90625	37.76	26.057	48.251	67.293	29.103	44.467	56.44	68.252	52.436		60.553	48.109	37.139	47.799	57.323	29.792	23.375	51.119	37.447		16.994	19.645	28.814	38.183	40.217	40.217	53.935	45.19	42.467		24.035	42.535	36.807	36.769	36.769	20.028	51.634	25.353	45.394		18.723	9.8747	31.168	6.778	17.086	18.541	58.098	58.098	34.336
1.95313	30.844	22	12.994	54.063	51.194	39.17	63.039	30.844	38.935		42.655	40.994	46.207	38.257	38.257	40.29	32.218	32.218	37.447		24.435	14.537	10.301	38.183	27.885	24.214	28.399	26.196	28.399		25.988	48.241	29.473	5.1506	21.697	18.436	25.728	5.4935	28.046		45.837	37.305	26.253	25.59	28.845	15.693	67.095	55.901	42.599
0.97656	19.152	23.3	23.521	19.308	25.111	21.281	26.442	32.094	7.5096		17.196	16.152	33.881	26.925	18.638	20.089	21.442	27.556	16.841		15.255	25.949	24.315	29.703	27.885	7.969	9.2437	21.29	35.497		13.653	26.313	26.313	42.758	-0.92191	22	28.046	36.212	2.4071		27.414	28.618	9.8747	11.106	21.484	33.428	14.25	50.102	1.5926
Supplementary Figure 11f FP experiments against ssDNA
[Rad5] (nM)	WT	std-WT	I322A	std-I322A	M323A	std-M323A	L325A	std-L325A	F326A	std-F326A	Db1-3	std-Db1-3
1000	0.873102	0.0303388	0.615774	0.0359509	0.607502	0.0192429	0.510436	0.0402961	0.587092	0.0320024	0.48982	0.0339781
500	0.869087	0.0337882	0.443324	0.0257592	0.446172	0.0489829	0.300351	0.0222256	0.411592	0.0208244	0.353781	0.0172612
250	0.821964	0.029741	0.243783	0.0398857	0.293864	0.0349309	0.201878	0.0263845	0.228941	0.0183678	0.192896	0.0236518
125	0.715743	0.0274282	0.175971	0.0295647	0.152459	0.0562031	0.137456	0.0269382	0.171801	0.0243447	0.0691447	0.0250662
62.5	0.414899	0.0287221	0.107483	0.0380709	0.0668206	0.0363124	0.0633333	0.0175731	0.106828	0.026386	0.0891627	0.0315048
31.25	0.203667	0.0765667	0.0714808	0.0355207	0.0451465	0.0299755	0.0555757	0.0322699	0.0390577	0.0160888	0.019989	0.0242946
15.625	0.172527	0.049692	0.0358269	0.0330305	0.0513446	0.0358053	0.00317483	0.0303209	0.0216538	0.0321674	0.0370208	0.0270339
7.8125	0.107557	0.0485012	0.0095693	0.0252077	0.0249966	0.0439738	0.0138605	0.0307466	0.0113202	0.0507449	0.00705299	0.0299922
3.90625	0.0412445	0.0350413	0.0024248	0.0345789	0.0144607	0.036088	0.0149927	0.0272097	0.0270321	0.0422571	0.00172869	0.0385216
1.95313	0.0455537	0.0382991	-0.0157465	0.0411021	-0.00157667	0.0355659	-0.0132079	0.0296407	-0.00948637	0.0387755	0.0274305	0.0301565
0.97656	0.0306975	0.0515454	-0.0298117	0.0427211	-0.0191553	0.0305314	-0.0298872	0.026657	-0.0293913	0.0223554	-0.0333178	0.0312684
raw data, floresecnece polarization
	WT										I322A										M323A										L325A										F326A
[Rad5] (nM)	1st read			2nd read			3rd read				1st read			2nd read			3rd read				1st read			2nd read			3rd read				1st read			2nd read			3rd read				1st read			2nd read			3rd read
1000	255.71	267.3	246.38	257.17	246.87	255.41	253.58	245.77	243.03		209.12	195.72	208.79	195.62	203.13	189.87	218.05	194.04	218.05		200.16	185.42	197.34	194.7	188.26	183.36	191.43	195.75	190.43		171.47	164.66	184.32	186.16	172.12	206.16	175.49	169.16	183.19		179.92	184.08	174.08	183	196.9	173.34	195.25	183.35	194.04
500	264.71	261.54	253.73	254.72	251.42	240.74	243.74	251.03	241.03		146.56	157.11	152.68	150.25	148.95	160.82	171.09	159.37	158.45		126.04	153.39	130.6	153.99	134.59	159.68	165.59	159.87	144.6		113.58	109.58	130.28	117.13	112.63	112.63	116.92	119.36	126.92		139.953	145.15	138.231	131.72	136.16	140.95	142.22	148.98	131.99
250	230.77	240	250	249.14	240.74	244.63	241.17	238.06	227.7		112.68	95.328	81.736	91.608	113.85	95.67	116.91	99.479	103.81		93.498	90.311	106.55	112.2	99.355	107.96	122.1	105.292	114.87		84.816	75.742	94.99	93.96	104.39	89.727	86.681	85.639	83.547		96.282	89.181	89.181	94.595	101.53	93.167	83.992	92.624	89.545
125	220.34	213.11	224.24	209.11	205	210.79	219.97	222.94	210.28		82.154	88.364	94.61	80.819	91.608	83.202	66.143	74.774	81.445		59.229	88.537	46.605	69.288	52.436	46.656	85.292	80.48	74.329		62.798	63.752	71.317	61.978	86.574	78.18	68.689	73.371	63.042		79.324	70.699	76.422	79.869	79.869	91.227	67.708	74.235	77.708
62.5	147.54	152.54	147.54	130.79	150.79	147.14	138.252	136.6	143.282		45.327	57.166	58.28	64.78	60.754	85.206	72.54	68.302	61.138		42.199	39.349	48.537	25.214	35.6576	36.073	55.241	51.552	57.496		45.528	50.823	53.709	41.735	41.735	56.402	44.509	46.531	53.371		58.092	61.391	45.425	61.692	70.11	64.478	54.948	66.803	62.85
31.25	125	111.11	109.365	71.701	96.7	97.268	86.073	78.537	68.44		50.187	44.603	43.199	71.739	40.951	52.394	64.774	57.454	59.023		39.0156	27.022	49.494	24.083	46.88	34.406	34.908	36.264	45.709		56.136	61.317	56.995	35.047	35.582	43.766	36.93	40.728	47.396		36.887	44.392	37.642	44.478	39.676	41.455	48.0465	46.597	48.829
15.625	83.333	96.36	107.25	91.1	94.324	87.16	76.073	75.774	66.44		35.819	37.368	38.098	47.986	51.475	32.962	38.323	61.138	52.85		26.253	47.388	29.0156	55.642	27.113	38.338	36.464	45.644	47.234		40.093	41.759	29.116	12.634	26.76	21.742	32.745	38.987	31.9527		33.51	32.495	27.304	40.457	45.607	45.607	55.31	34.462	32.73
7.8125	93.75	76.667	72.464	77.905	74.736	65.649	56.44	52.862	68.8447		40.565	41.684	23.024	31.712	47.986	34.261	42.319	36.803	32.632		42.619	38.867	41.025	11.301	22.291	25.7497	37.443	49.638	19.076		25.84	22.909	37.273	45.12	45.12	40.861	38.987	25.842	22		49.109	39.217	37.195	40.506	33.973	55.976	10.8118	18.5341	38.101
3.90625	61.081	53.333	63.92	63.637	63.637	41.894	56.477	41.982	52		49.64	29.857	30.77	47.986	34.789	43.256	25.049	31.345	20.599		29.869	13.153	27.711	20.149	35.642	38.729	24.41	48.176	24.146		22.909	29.116	22.909	31.735	42.533	40.573	31.232	40.502	45.427		41.373	29.51	46.722	58.909	48.473	40.457	30.117	43.844	20.599
1.95313	62.784	66.42	67.471	51.57	44.534	64.345	52.492	56.44	41.091		38.395	31.713	37.368	24.6885	14.789	25.094	10.075	42.319	43.844		18.284	22	23.009	10.9182	25.642	47.261	17.408	25.964	31.885		39.288	35.886	22.909	31.735	19.577	21.641	22	9.5862	29.988		32.535	42.506	25.302	40.387	41.789	31.789	19.597	10.892	30.183
0.97656	50.909	82.353	63.83	41.691	49.7528	43.193	53.2903	44.002	46.457		19.659	13.828	33.036	12.1358	47.786	21.054	32.011	38.734	15.2062		9.3875	36.112	20.574	8.555	16.937	20.845	16.921	30.408	19.211		20.835	30.816	14.249	15.978	14.098	36.514	15.673	25.876	14.611		29.623	18.135	27.338	19.189	23.548	23.548	23.6234	38.734	24.898
Supplementary Figure 11i ubiquitin ligase activity towards ubi-PCNA
	Activity	std-activity
WT	0.581614	0.0183039
WT+dsDNA	0.397321	0.0466876
WT+ssDNA	0.386619	0.0484546
I322A	0.221387	0.0635166
I322A+dsDNA	0.0942857	0.0378595
I322A+ssDNA	0.0719805	0.0397032
M323A	0.218664	0.072721
M323A+dsDNA	0.102341	0.0407555
M323A+ssDNA	0.103162	0.0651808
L325A	0.248043	0.077963
L325A+dsDNA	0.0843124	0.0673235
L325A+ssDNA	0.0968555	0.064679
F326A	0.0184284	0.011916
F326A+dsDNA	0.00623856	0.00596577
F326A+ssDNA	0.00497322	0.0035599
Db1-3	0.0121613	0.00393383
Db1-3+dsDNA	0.0043396	0.00437119
Db1-3+ssDNA	0.00685566	0.00453316
raw data, activity
	exp 1	exp 2	exp 3
WT	0.560504	0.59306	0.591278
WT+dsDNA	0.450509	0.378342	0.363111
WT+ssDNA	0.4372	0.382043	0.340615
I322A	0.286	0.219134	0.159027
I322A+dsDNA	0.134851	0.0881161	0.05989
I322A+ssDNA	0.116829	0.0577916	0.0413212
M323A	0.301654	0.188256	0.166083
M323A+dsDNA	0.143595	0.101324	0.0621028
M323A+ssDNA	0.178388	0.0634643	0.0676338
L325A	0.335856	0.186963	0.221311
L325A+dsDNA	0.158219	0.0264839	0.0682338
L325A+ssDNA	0.156948	0.028403	0.105216
F326A	0.0185038	0.00647488	0.0303065
F326A+dsDNA	0.000628919	0.00558082	0.0125059
F326A+ssDNA	0.00186038	0.00420467	0.00885462
Db1-3	0.0102191	0.00957641	0.0166886
Db1-3+dsDNA	0.00266008	0.00105727	0.00930146
Db1-3+ssDNA	0.00226464	0.00697368	0.0113287
